# Supplementary material for: Exogenous H2S Attenuates Hypertension by Regulating Renin Exocytosis under Hyperglycaemic and Hyperlipidaemic Conditions
Source: Int J Mol Sci. 2023 Jan 14;24(2):1690. doi: 10.3390/ijms24021690 (PMC9860892; doi:10.3390/ijms24021690)
Supplement: Supplementary file 1 [file ijms-24-01690-s001.zip]

Archive with 1 entries (1 files):
- ijms-2077324-supplementary.pdf
